# Supplementary material for: Sexual Differences in Appendages of a Fossorial Narrow-Mouth Frog, Kaloula rugifera (Anura, Microhylidae)
Source: Animals (Basel). 2025 Aug 31;15(17):2566. doi: 10.3390/ani15172566 (PMC12427539; doi:10.3390/ani15172566)
Supplement: Supplementary file 1 [file animals-15-02566-s001.zip]

Archive with 1 entries (1 files):
- animals-3798542-supplementary.pdf
